# Supplementary material for: Multimorbidity and Complex Multimorbidity in India: Findings from the 2017–2018 Longitudinal Ageing Study in India (LASI)
Source: Int J Environ Res Public Health. 2022 Jul 26;19(15):9091. doi: 10.3390/ijerph19159091 (PMC9332385; doi:10.3390/ijerph19159091)
Supplement: Supplementary file 1 [file ijerph-19-09091-s001.zip]

Archive with 1 entries (1 files):
- ijerph-1764743-supplementary.pdf
